# Supplementary material for: Genome-Wide Identification of N6-Methyladenosine Associated SNPs as Potential Functional Variants for Type 1 Diabetes
Source: Front Endocrinol (Lausanne). 2022 Jun 16;13:913345. doi: 10.3389/fendo.2022.913345 (PMC9243540; doi:10.3389/fendo.2022.913345)
Supplement: Supplementary file 1 [file Table_1.xlsx]

## Sheet: tableS1
	Supplementary Table 1: Clinical characteristics of T1D cases in this study.
		Male (n=496)	Female (n=509)
	Age at draw (yrs.)	24.4±14.6	22.3±13.7
	Age at diagnosis (yrs.)	20.6±13.1	18.2±12.5
	Duration (yrs.)	4.6±6.4	4.6±5.5
	BMI(kg/m2)	20.0±4.0	19.6±3.5
	Serum antibody positivity
	ZnT8A	184(42.4%)	232(51.1%)
	GADA	300(68.6%)	328(72.2%)
	IA-2A	198(45.1%)	232(50.8%)
	Ab=1	274(55.9%)	236(47.5%)
	Ab>1	216(44.1%)	261(52.5%)
	Islet function
	Fasting C-Peptide (pmol/L)	174.5±187.9	136.1±135.9
	C-Peptide AUC (pmol/L*h)	724.7±767.9	627.3±572.6

## Sheet: tableS2
	Supplementary Table2: The association betwwen T1D risk and the selected variants.
	Gene Symbol	Chr.	Position (hg19)	SNP	Allele	Call rate	HWE(control)	Genotype distributiona			MAF			Additive model
					Major/Minor			T1D	Controls		T1D	Controls		OR(95%CI)b	P value
	YTHDC2	5	112849801	rs1862315	A/C	100	0.178	39/356/610	40/411/806		0.22	0.2		1.17 (1,1.37)	0.046
	YTHDC2	5	112849823	rs2416281	C/T	100	0.619	15/198/792	9/219/1029		0.11	0.09		1.25 (1.02,1.53)	0.033
	PRRC2A	6	31589264	rs3115665	C/G	100	1	38/340/627	18/264/975		0.21	0.12		1.94 (1.63,2.31)	6.34e-14
	PRRC2A	6	31591808	rs3130070	A/G	100	1	38/340/627	18/264/975		0.21	0.12		1.94 (1.63,2.31)	6.34e-14
	PRRC2A	6	31592524	rs3130622	G/C	100	1	38/340/627	18/264/975		0.21	0.12		1.94 (1.63,2.31)	6.34e-14
	PRRC2A	6	31592636	rs3115664	C/T	100	1	38/340/627	18/264/975		0.21	0.12		1.94 (1.63,2.31)	6.34e-14
	PRRC2A	6	31597700	rs3130623	C/T	100	1	39/336/630	18/266/973		0.21	0.12		1.9 (1.6,2.26)	3.72e-13
	PRRC2A	6	31597875	rs3130624	A/G	100	1	38/339/628	18/264/975		0.21	0.12		1.93 (1.62,2.3)	9.96e-14
	PRRC2A	6	31598489	rs3130626	A/G	100	1	38/339/628	18/264/975		0.21	0.12		1.93 (1.62,2.3)	9.96e-14
	PRRC2A	6	31600820	rs2736157	A/G	100	1	38/340/627	18/264/975		0.21	0.12		1.94 (1.63,2.31)	6.34e-14
	PRRC2A	6	31600851	rs3130627	G/T	100	1	38/339/628	18/264/975		0.21	0.12		1.93 (1.62,2.3)	9.96e-14
	PRRC2A	6	31601843	rs3115663	T/C	100	1	38/340/627	18/264/975		0.21	0.12		1.94 (1.63,2.31)	6.34e-14
	PRRC2A	6	31603770	rs11229	A/G	100	1	38/340/627	18/264/975		0.21	0.12		1.94 (1.63,2.31)	6.34e-14
	PRRC2A	6	31604591	rs10885	C/T	100	1	38/340/627	18/264/975		0.21	0.12		1.94 (1.63,2.31)	6.34e-14
	PRRC2A	6	31591918	rs2260051	T/A	100	0.705	89/405/511	140/569/548		0.29	0.34		0.76 (0.67,0.87)	7.87e-05
	PRRC2A	6	31596675	rs2736165	A/G	100	0.36	12/139/854	15/278/964		0.08	0.12		0.63 (0.51,0.77)	9.6e-06
	PRRC2A	6	31597708	rs2736163	C/T	100	0.439	10/147/848	16/283/958		0.08	0.13		0.63 (0.51,0.77)	1.04e-05
	PRRC2A	6	31598293	rs2736161	G/A	100	0.238	9/142/854	14/279/964		0.08	0.12		0.61 (0.49,0.75)	3.75e-06
	PRRC2A	6	31600304	rs2736158	G/C	100	0.238	9/142/854	14/279/964		0.08	0.12		0.61 (0.49,0.75)	3.75e-06
	PRRC2A	6	31605278	rs1046756	C/T	100	0.162	6/134/865	8/237/1012		0.07	0.1		0.68 (0.54,0.85)	0.001
	PRRC2A	6	31587938	rs3763295	A/G	100	0.432	19/237/749	42/353/862		0.14	0.17		0.73 (0.62,0.87)	0.000344
	PRRC2A	6	31595772	rs149965706	GCCTGCTGCCCCA/G	100	0.557	19/237/749	41/356/860		0.14	0.17		0.73 (0.61,0.87)	0.000323
	PRRC2A	6	31602489	rs2242657	T/C	100	0.557	19/239/747	41/356/860		0.14	0.17		0.74 (0.62,0.87)	0.00048
	KIAA1429	8	95495062	rs1992371	T/G	100	0.712	56/330/619	42/390/825		0.22	0.19		1.24 (1.06,1.44)	0.007
	KIAA1429	8	95583791	rs62525105	G/C	100	0.304	48/290/667	39/335/883		0.19	0.16		1.24 (1.05,1.45)	0.009
	KIAA1429	8	95585140	rs3102851	C/A	100	0.304	48/290/667	39/335/883		0.19	0.16		1.24 (1.05,1.45)	0.009
	KIAA1429	8	95586984	rs1978555	C/T	100	0.304	48/290/667	39/335/883		0.19	0.16		1.24 (1.05,1.45)	0.009
	KIAA1429	8	95589783	rs3133601	C/T	100	0.304	48/290/667	39/335/883		0.19	0.16		1.24 (1.05,1.45)	0.009
	KIAA1429	8	95591288	rs111919770	AAG/A	98.76	0.749	80/364/550	68/436/736		0.26	0.23		1.21 (1.05,1.39)	0.009
	KIAA1429	8	95591905	rs1834525	A/G	100	0.304	48/290/667	39/335/883		0.19	0.16		1.24 (1.05,1.45)	0.009
	KIAA1429	8	95592466	rs3102847	A/G	100	0.304	48/290/667	39/335/883		0.19	0.16		1.24 (1.05,1.45)	0.009
	KIAA1429	8	95593236	rs2114211	C/T	100	0.304	48/290/667	39/335/883		0.19	0.16		1.24 (1.05,1.45)	0.009
	KIAA1429	8	95596063	rs3099410	C/T	100	0.548	49/297/659	39/348/870		0.2	0.17		1.23 (1.05,1.45)	0.009
	ZNF217	20	52248461	rs4811447	A/T	100	1	10/168/827	16/256/985		0.09	0.11		0.76 (0.62,0.94)	0.009
	ZNF217	20	52170479	rs201052017	G/C	99.73	0.147	212/471/318	205/636/414		0.45	0.42		1.18 (1.04,1.34)	0.009
	ZNF217	20	52175434	rs11907229	C/A	100	0.458	43/304/658	65/421/771		0.19	0.22		0.81 (0.69,0.94)	0.006
	ZNF217	20	52176338	rs6022592	A/C	100	0.46	43/305/657	65/422/770		0.19	0.22		0.81 (0.69,0.94)	0.006
	ZNF217	20	52176395	rs6063964	C/G	100	0.46	43/305/657	65/422/770		0.19	0.22		0.81 (0.69,0.94)	0.006
	ZNF217	20	52189664	rs58075044	AT/A	99.96	0.623	122/419/463	165/569/523		0.33	0.36		0.84 (0.74,0.96)	0.009
	a: Individuals homozygous for the minor allele/heterozygous/homozygous for the major allele in control group.
	b: OR(95% CI) and P values were derived from logistic regression analysis with adjustment for sex and the top 10 principal components of ancestry under the assumption of an additive genetic model.

## Sheet: tableS3
	Supplementary Table 3: Functional annotation of the most probable variants from Bayesian fine-mapping.
	SNPs	Epigenome ID (EID)	Group	Description	Promotor	Enhancer	H3K4me1	H3K4me3	H3K27ac	H3K9ac
	rs2260051	E034	Blood & T-cell	Primary T cells from peripheral blood		Y	Y
		E045	Blood & T-cell	Primary T cells effector/memory enriched from peripheral blood		Y			Y
		E044	Blood & T-cell	Primary T regulatory cells from peripheral blood		Y			Y
		E043	Blood & T-cell	Primary T helper cells from peripheral blood		Y	Y		Y
		E039	Blood & T-cell	Primary T helper naive cells from peripheral blood		Y	Y		Y
		E041	Blood & T-cell	Primary T helper cells PMA-I stimulated		Y	Y		Y
		E042	Blood & T-cell	Primary T helper 17 cells PMA-I stimulated		Y	Y
		E040	Blood & T-cell	Primary T helper memory cells from peripheral blood 1		Y	Y		Y
		E037	Blood & T-cell	Primary T helper memory cells from peripheral blood 2		Y	Y		Y
		E048	Blood & T-cell	Primary T CD8+ memory cells from peripheral blood		Y	Y		Y
		E047	Blood & T-cell	Primary T CD8+ naive cells from peripheral blood		Y	Y
		E029	HSC & B-cell	Primary monocytes from peripheral blood		Y			Y
		E030	HSC & B-cell	Primary neutrophils from peripheral blood	Y	Y	Y	Y
		E116	ENCODE2012	GM12878 Lymphoblastoid Cells	Y			Y
		E124	ENCODE2012	Monocytes-CD14+ RO01746 Primary Cells	Y	Y		Y	Y
	rs3130623	E062	Blood & T-cell	Primary mononuclear cells from peripheral blood	Y					Y
		E039	Blood & T-cell	Primary T helper naive cells from peripheral blood		Y			Y
		E041	Blood & T-cell	Primary T helper cells PMA-I stimulated		Y			Y
		E037	Blood & T-cell	Primary T helper memory cells from peripheral blood 2		Y			Y
		E124	ENCODE2012	Monocytes-CD14+ RO01746 Primary Cells		Y			Y
	rs1862315	E062	Blood & T-cell	Primary mononuclear cells from peripheral blood	Y	Y	Y	Y	Y	Y
		E034	Blood & T-cell	Primary T cells from peripheral blood	Y	Y	Y	Y	Y
		E045	Blood & T-cell	Primary T cells effector/memory enriched from peripheral blood	Y	Y	Y	Y	Y
		E033	Blood & T-cell	Primary T cells from cord blood	Y	Y	Y	Y
		E044	Blood & T-cell	Primary T regulatory cells from peripheral blood	Y	Y	Y	Y	Y
		E043	Blood & T-cell	Primary T helper cells from peripheral blood	Y	Y	Y	Y	Y
		E039	Blood & T-cell	Primary T helper naive cells from peripheral blood	Y	Y	Y	Y	Y
		E041	Blood & T-cell	Primary T helper cells PMA-I stimulated	Y	Y	Y	Y	Y
		E042	Blood & T-cell	Primary T helper 17 cells PMA-I stimulated	Y	Y	Y	Y	Y
		E040	Blood & T-cell	Primary T helper memory cells from peripheral blood 1	Y	Y	Y	Y	Y
		E037	Blood & T-cell	Primary T helper memory cells from peripheral blood 2	Y	Y	Y	Y	Y
		E048	Blood & T-cell	Primary T CD8+ memory cells from peripheral blood	Y	Y	Y	Y	Y
		E038	Blood & T-cell	Primary T helper naive cells from peripheral blood	Y	Y	Y	Y	Y	Y
		E047	Blood & T-cell	Primary T CD8+ naive cells from peripheral blood	Y	Y	Y	Y	Y	Y
		E029	HSC & B-cell	Primary monocytes from peripheral blood	Y	Y	Y	Y	Y
		E031	HSC & B-cell	Primary B cells from cord blood	Y	Y	Y	Y
		E032	HSC & B-cell	Primary B cells from peripheral blood	Y	Y	Y	Y	Y
		E046	HSC & B-cell	Primary Natural Killer cells from peripheral blood	Y	Y	Y	Y	Y
		E030	HSC & B-cell	Primary neutrophils from peripheral blood	Y	Y	Y	Y
		E116	ENCODE2012	GM12878 Lymphoblastoid Cells	Y	Y		Y	Y	Y
		E124	ENCODE2012	Monocytes-CD14+ RO01746 Primary Cells	Y	Y	Y	Y	Y	Y

## Sheet: tableS4
	Supplementary Table 4: Differentially expressed genes between groups exhibiting high and low levels of PRRC2A mRNA.
	Gene symbol	logFC	P.Value	change
	PRRC2A	0.843877	8.31116e-17	up
	PRR14	0.521009	2.51274e-11	up
	DGKZ	0.599295	9.22265e-10	up
	CNOT3	0.611813	1.68174e-09	up
	HGS	0.538608	7.64081e-09	up
	PTK2B	0.523693	1.10331e-08	up
	GPSM3	0.603826	1.15081e-08	up
	RPRD2	0.593985	1.26504e-08	up
	SH3GL1	0.593498	2.69828e-08	up
	ZYX	0.78221	3.52954e-08	up
	TLN1	0.51594	4.80474e-08	up
	FMNL1	0.618303	5.14155e-08	up
	PIP5K1C	0.50404	5.45175e-08	up
	ACTN4	0.521145	6.34141e-08	up
	EHMT2	0.541779	7.30098e-08	up
	MAP2K2	0.63819	1.08318e-07	up
	LTBP3	0.762	1.44522e-07	up
	CAPN15	0.668222	2.07397e-07	up
	CORO7	0.523782	2.08429e-07	up
	MTA1	0.520119	2.23887e-07	up
	LIMD2	0.720839	2.37279e-07	up
	PTOV1	0.537572	4.49596e-07	up
	RHBDF2	0.511589	4.63765e-07	up
	KMT2B	0.529839	6.21437e-07	up
	FLNA	0.546773	6.40306e-07	up
	RHOG	0.502461	1.25103e-06	up
	MAPK8IP3	1.2417	1.57845e-06	up
	FKRP	0.641649	1.5863e-06	up
	SLC2A4RG	0.508114	1.66524e-06	up
	CABIN1	0.540427	2.24087e-06	up
	NBEAL2	0.575157	2.26803e-06	up
	POLR2A	0.57893	2.58579e-06	up
	LSP1	0.61148	2.85697e-06	up
	TFEB	0.678283	2.86074e-06	up
	STRN4	0.546241	2.98965e-06	up
	CIC	0.526094	3.96523e-06	up
	ZBTB22	0.539216	4.09946e-06	up
	NMD3	-0.564365	4.41087e-06	down
	CD7	0.641522	4.42211e-06	up
	TRMT61A	0.54481	4.60475e-06	up
	CHD3	0.502136	4.83565e-06	up
	ZFP36L2	0.676651	4.90599e-06	up
	DCAF15	0.573799	4.93377e-06	up
	ACBD4	0.565346	5.05577e-06	up
	PGGT1B	-1.21493	5.24175e-06	down
	WIZ	0.752085	6.12581e-06	up
	HMGA1	0.515516	6.18372e-06	up
	GIPC1	0.635835	6.24898e-06	up
	FCHO1	0.583784	6.41955e-06	up
	IDUA	0.562051	7.07476e-06	up
	SH2D3A	0.687847	7.56412e-06	up
	EPHB6	0.560325	7.98699e-06	up
	STXBP2	0.55549	8.71878e-06	up
	MAP1S	0.565196	9.21589e-06	up
	ZNF580	0.766068	9.52817e-06	up
	SPI1	0.68137	1.03653e-05	up
	ATP8B1	0.671799	1.06588e-05	up
	WAS	0.602802	1.25121e-05	up
	KDM6B	0.535539	1.31953e-05	up
	ATP13A2	0.749211	1.48291e-05	up
	GRINA	0.545874	1.52755e-05	up
	CYBB	-0.520654	1.63393e-05	down
	PGGHG	0.578565	1.68008e-05	up
	EFHD1	0.768824	2.2015e-05	up
	VAV2	0.734493	2.43666e-05	up
	MICALL1	0.943766	2.48009e-05	up
	MOB1A	-0.538402	2.63556e-05	down
	CACNG7	-0.529845	2.63952e-05	down
	PPARD	0.518727	2.69113e-05	up
	AMBN	0.872594	2.70455e-05	up
	SCAMP4	0.718847	2.77505e-05	up
	CBX8	0.79969	2.8365e-05	up
	KCTD13	0.618954	3.26809e-05	up
	EHBP1L1	0.526923	3.31026e-05	up
	XAF1	-0.548191	3.31761e-05	down
	BTBD2	0.797279	3.58123e-05	up
	VAMP2	0.69845	4.13543e-05	up
	IRF2BP1	0.835038	4.46164e-05	up
	CAPN10	0.500818	5.61994e-05	up
	ABHD8	0.962351	5.76862e-05	up
	MIS18BP1	-0.919037	5.8662e-05	down
	TAF1C	0.595362	6.06471e-05	up
	PLD2	0.505923	6.78581e-05	up
	GRIN2D	1.08191	6.84834e-05	up
	GAS2L1	0.661739	6.99163e-05	up
	HCFC1R1	0.622212	0.000111145	up
	MINK1	0.515985	0.000116138	up
	PLEC	0.610046	0.000120318	up
	COIL	-0.558127	0.000121595	down
	BCAP29	-0.62385	0.000134817	down
	DSCAM	0.687716	0.000134833	up
	CIZ1	0.569029	0.000138065	up
	MAST4	0.504959	0.000149243	up
	RHBDD3	0.500055	0.000150147	up
	MAST1	0.5813	0.000151569	up
	PDCD1LG2	0.736087	0.000155889	up
	CDC73	-0.507586	0.00015765	down
	ITIH5	1.00115	0.000165185	up
	CYP11B1	0.746822	0.00016708	up
	AIRE	0.839235	0.000168151	up
	FAF2	-0.606667	0.000183404	down
	IL19	0.748623	0.00019492	up
	EPOR	0.719182	0.000197838	up
	MARK2	1.2073	0.000205618	up
	PCDHGC3	0.983794	0.000212389	up
	HDAC7	0.575565	0.000213024	up
	CUL4B	-0.512429	0.000227341	down
	LBP	0.950218	0.000227931	up
	WHRN	0.556263	0.000230005	up
	MED16	0.839277	0.00024036	up
	RAPGEF1	0.809975	0.000277392	up
	APOC1	0.589272	0.000278289	up
	BICD1	0.87804	0.00029678	up
	ANXA13	0.709707	0.000302156	up
	KCNC2	0.866715	0.00030344	up
	TREH	0.556115	0.000312176	up
	SMG6	0.678172	0.000321191	up
	SLC39A1	0.603725	0.00032831	up
	GHRHR	0.582374	0.000331767	up
	KCNH4	0.686183	0.000333722	up
	PYY2	0.556038	0.000358845	up
	MFGE8	0.743702	0.000365945	up
	NNAT	0.995559	0.00038033	up
	ZNF362	0.520646	0.000397585	up
	XRCC4	-0.736159	0.000399748	down
	HSD17B14	0.999511	0.000403422	up
	IL25	0.876656	0.000420968	up
	NRXN2	0.833818	0.000422294	up
	MYL2	0.825341	0.000424683	up
	CXXC4	0.66125	0.000435254	up
	SENP7	-0.538782	0.000438423	down
	INSYN1	0.728633	0.000439945	up
	ADGRL1	0.619829	0.000441503	up
	HSF1	0.789915	0.00045383	up
	COL6A2	0.572456	0.000462275	up
	POU2F2	0.712747	0.000472829	up
	GATM	-0.732498	0.000486517	down
	ZNF646	0.835926	0.000501417	up
	PEAK1	0.691843	0.000521371	up
	TOP3B	0.73253	0.000534203	up
	OCM2	0.81668	0.000553882	up
	TSC22D4	0.521737	0.000561245	up
	GLS2	0.765674	0.000587816	up
	ZNF446	0.668248	0.000596117	up
	TNC	0.983892	0.000604076	up
	HACD3	-0.631974	0.000606134	down
	PRSS3P2	0.771634	0.000615586	up
	NR1D2	-0.540521	0.000627988	down
	PHLDA3	0.519113	0.000638102	up
	SREBF1	0.505816	0.000645475	up
	VEGFB	0.515929	0.000650213	up
	GPR153	0.805299	0.000654528	up
	TSKS	0.856046	0.000661973	up
	MBD3	0.587752	0.000674785	up
	C20orf27	0.68146	0.000684131	up
	CRIP2	0.754474	0.000691168	up
	SLC5A4	0.769206	0.00072296	up
	RNF19B	0.512674	0.000745611	up
	RAD54L2	0.661519	0.000756575	up
	DAPK2	0.63759	0.000758239	up
	LOC100506851	-0.975483	0.00076291	down
	COL7A1	0.696505	0.000763912	up
	TAZ	0.809703	0.00076861	up
	SLC34A1	0.725884	0.000803798	up
	PACS1	0.643393	0.000830767	up
	ENO3	0.534808	0.000844535	up
	DPEP1	0.665076	0.000846898	up
	ZNF358	0.544695	0.000874244	up
	IL6ST	-0.583039	0.000885964	down
	UGT2B28	0.732828	0.000889273	up
	LIN7C	-0.510554	0.000895002	down
	GUCA2B	0.735025	0.000916688	up
	REG1B	0.970321	0.000944166	up
	GFPT1	-0.517991	0.000955734	down
	EVX1	0.58294	0.00101606	up
	PPY	0.673827	0.00101807	up
	ART4	0.794843	0.00108092	up
	B3GAT3	0.793822	0.00108233	up
	PLA1A	0.835645	0.00109769	up
	PLEKHA5	0.615678	0.00113623	up
	CAND1.11	0.672085	0.00115691	up
	SMO	0.692744	0.00118799	up
	FUT3	0.784397	0.00119564	up
	RPL3L	0.758481	0.00120732	up
	SYN1	0.845347	0.00122102	up
	ILDR2	0.661249	0.00122245	up
	SH3BP1	0.557494	0.00124196	up
	PNPLA2	0.563812	0.00124599	up
	PHYHIP	0.651744	0.00125657	up
	AADAC	0.658674	0.00126232	up
	AVP	0.815212	0.00130141	up
	MUC3A	0.568006	0.00133424	up
	BRAP	-0.641844	0.00134658	down
	ARHGEF16	0.597277	0.00136607	up
	NAB2	0.546612	0.00137429	up
	DXO	0.626784	0.00138126	up
	NTN1	0.802428	0.00141432	up
	LOC441204	0.583294	0.00145452	up
	PODNL1	0.564164	0.00146186	up
	PRX	0.775258	0.00148141	up
	MBTPS2	-0.687859	0.00148153	down
	UNC13B	0.51921	0.00149301	up
	CDKL2	0.557103	0.00153899	up
	SETD1A	0.639304	0.00158273	up
	PLEKHG3	0.522081	0.00158554	up
	NMNAT2	0.532154	0.00159259	up
	CDC42BPB	0.877838	0.00162455	up
	SORBS3	0.532815	0.00166773	up
	MAZ	0.959122	0.00168412	up
	NPRL3	0.586722	0.00169217	up
	MOGAT2	0.83865	0.00170159	up
	PIK3CG	-0.589572	0.00176443	down
	DGKI	0.97049	0.00177072	up
	HAND2	0.694588	0.00178693	up
	TMCO1-AS1	0.728581	0.00178778	up
	STEAP1	0.702487	0.00178795	up
	KCNC1	0.714311	0.00179668	up
	LOC101927608	-0.573961	0.0018295	down
	SMG5	0.641799	0.001842	up
	IL1RAPL2	0.527316	0.00188399	up
	LMF2	0.578783	0.0019026	up
	SERP2	-0.772794	0.00191021	down
	LSM11	-0.533893	0.00199015	down
	RENBP	0.81317	0.00201274	up
	MYH14	0.634151	0.00202023	up
	KIAA0087	0.801637	0.00203631	up
	CCNE2	-0.588557	0.00204311	down
	SMC3	-0.563493	0.00205597	down
	RERE	0.700063	0.00206276	up
	COL4A5	0.897703	0.00206499	up
	SLC39A2	0.599061	0.00208133	up
	CSNK1G1	0.66167	0.00211311	up
	SPATA7	-0.830514	0.00211725	down
	ACOT11	0.602399	0.00214054	up
	MSTN	1.01291	0.00214676	up
	PEX13	-0.513894	0.00219664	down
	SMIM2	0.909764	0.00219876	up
	CHST5	0.509103	0.00225346	up
	ADGRL3	0.895693	0.00228909	up
	HAAO	0.678692	0.00232806	up
	VASH1	0.518532	0.00233771	up
	SEMG2	0.843554	0.00236594	up
	STC2	0.533733	0.00237512	up
	DTX2	0.795521	0.0023799	up
	DNASE1L2	0.720576	0.00238341	up
	OMP	0.575556	0.00239989	up
	RBM26	0.793418	0.00243154	up
	ICAM5	0.59639	0.0024717	up
	FOXI1	0.594717	0.00249209	up
	PRINS	0.598326	0.00252787	up
	DKK3	0.810255	0.00259465	up
	ALDH1L1	0.586212	0.00259957	up
	ZNF124	-0.503743	0.00260554	down
	GPR37	0.936796	0.00262682	up
	P2RY2	-0.803972	0.0026375	down
	GLI1	0.756359	0.00266545	up
	LOC101926907	-0.722023	0.00266566	down
	RCVRN	0.671115	0.00268344	up
	DDN	0.644279	0.00269195	up
	KNL1	0.891658	0.00269442	up
	DTX3	0.582003	0.0026986	up
	CCDC171	0.97574	0.00270412	up
	GPR32	0.654238	0.0027043	up
	PRORY	0.66652	0.00270753	up
	BAIAP2	0.692622	0.00274264	up
	FLRT1	0.600249	0.00275081	up
	TAS2R16	0.58962	0.00275424	up
	EPRS1	-0.568517	0.00278705	down
	MEGF6	0.730386	0.00285209	up
	ACTG2	0.526781	0.00285704	up
	FAM107A	0.735757	0.00291456	up
	TSPAN16	-0.591831	0.00294638	down
	FOXA3	-0.701009	0.00297939	down
	TH	0.909974	0.00300781	up
	CDX4	0.556629	0.00302915	up
	ADCY6	0.679973	0.0030482	up
	CTSW	0.513098	0.00312218	up
	C6orf15	0.616442	0.0032006	up
	ADGRL2	0.857493	0.00325282	up
	SEC14L4	0.595825	0.00328175	up
	CPN2	0.824248	0.00329576	up
	CCDC177	0.695492	0.00333134	up
	PTGIS	0.752559	0.00333524	up
	TRAF2	0.71714	0.00337808	up
	XPNPEP2	0.607124	0.00342478	up
	CEP89	0.717356	0.00353145	up
	STK11	0.589919	0.00353368	up
	PDGFA	-0.905113	0.00356211	down
	PTOV1-AS2	0.556858	0.00358413	up
	EVI5	-0.657084	0.00358863	down
	COLEC10	0.747125	0.00359261	up
	RTN2	0.73332	0.00360008	up
	FAM186A	0.675665	0.00363306	up
	LOC101926913	0.836182	0.00364938	up
	ELMO3	0.512285	0.00377177	up
	PEX11A	0.586157	0.00379838	up
	APBA3	0.596835	0.00382256	up
	GNG2	-0.556488	0.00382557	down
	CACNG5	0.654768	0.00385931	up
	SV2C	0.669537	0.00386297	up
	ARHGEF28	0.556428	0.00388733	up
	C1S	0.671245	0.0039166	up
	EFHC2	0.745511	0.00402265	up
	FOXD3	0.551619	0.00404498	up
	CEL	0.567564	0.00406011	up
	MYH2	0.605732	0.00406953	up
	ZNF233	-0.753757	0.00411082	down
	ITIH4	0.582124	0.00413922	up
	SEZ6L2	0.638193	0.00414849	up
	B3GALT1	0.877096	0.0041639	up
	SFTPB	0.692578	0.00420561	up
	CCDC9B	0.579345	0.00422348	up
	AHDC1	0.760035	0.00424033	up
	HPS4	0.572898	0.00426204	up
	HLA-DRB6	0.666503	0.00430838	up
	CDKN2B	0.586717	0.00432384	up
	EMC9	-0.516098	0.0043324	down
	ARHGAP33	0.502645	0.00437643	up
	PRDM16	0.770038	0.00439688	up
	IFT74	-0.635007	0.00440323	down
	ANG	-0.624112	0.00448605	down
	CCL13	0.834394	0.00452387	up
	LOC100506405	-0.717384	0.00454797	down
	IFNA10	0.827503	0.00459711	up
	LOC100129503	0.673709	0.00465533	up
	FOXG1	0.643693	0.0046807	up
	RYR3	0.609914	0.00472519	up
	GJB2	0.686733	0.00486176	up
	ATP7B	0.56629	0.0048667	up
	IL5RA	0.733524	0.00487373	up
	ALDH3A1	0.76036	0.0049096	up
	RIPOR1	0.631228	0.00493932	up
	EDDM3B	0.551591	0.0049747	up
	SH3D21	0.585997	0.00502922	up
	UBE2O	0.557229	0.00507119	up
	KRT81	0.605574	0.00512728	up
	TLE2	0.516971	0.00513131	up
	BPY2	0.540879	0.00513347	up
	KIF3C	0.506094	0.00523801	up
	CALY	0.64158	0.00528425	up
	CEP76	-0.67137	0.0052879	down
	SLC28A2	0.547823	0.00531771	up
	CCL27	0.820625	0.00532285	up
	SPATA6	-0.701054	0.00533234	down
	CYRIB	0.572388	0.00534658	up
	PPY2P	0.633755	0.00536589	up
	ME3	0.544261	0.00537301	up
	PTGER4	-0.524404	0.00537853	down
	HAUS5	0.569	0.00555704	up
	KAZN	0.74633	0.00556045	up
	ZNRF4	0.716958	0.00566016	up
	SRY	0.793035	0.0057856	up
	SYMPK	0.585249	0.00587959	up
	OR6B1	-0.714446	0.00606908	down
	LAMC3	0.681203	0.00611005	up
	PLEKHG2	-0.602709	0.00615728	down
	LINC01667	-0.799571	0.00618572	down
	PDE9A	0.786245	0.00624154	up
	CDO1	0.632319	0.00624772	up
	PLEKHA7	0.737269	0.00632456	up
	ERAP2	-0.695453	0.00632744	down
	VWA5B2	0.570275	0.00636902	up
	KDELR3	0.634602	0.00644418	up
	TMPRSS15	0.873401	0.00647906	up
	PXN-AS1	0.701357	0.00648515	up
	DPEP3	0.816347	0.00651958	up
	GABRQ	0.624634	0.00654491	up
	USP51	0.707702	0.0065698	up
	FGFBP1	0.678399	0.00658097	up
	LECT2	0.603996	0.00661944	up
	MCOLN3	0.638479	0.00665538	up
	ZNF541	-0.645296	0.00666845	down
	TAB1	0.51743	0.00668722	up
	C3orf36	0.798678	0.00674853	up
	ELAVL2	0.815245	0.00678426	up
	ZNF250	-0.600986	0.0067981	down
	PLCH2	0.622188	0.00681297	up
	WSCD2	0.504508	0.00686189	up
	LINC00216	0.65262	0.00695312	up
	KRT19	0.532702	0.00697209	up
	DNAH11	-1.02629	0.00701879	down
	ABL2	0.67053	0.00708268	up
	FGF7	0.660994	0.00708779	up
	ZNF345	-0.790907	0.00709017	down
	MSC	0.680437	0.00713626	up
	HBE1	0.592616	0.00719658	up
	GPR25	0.761159	0.00721969	up
	BRD7P3	0.567312	0.007261	up
	TNFSF18	0.632351	0.00726863	up
	LAMA5	0.516642	0.00728505	up
	JAM2	0.631994	0.00737109	up
	RRP1	0.570319	0.00755628	up
	MAPK4	0.65342	0.00757382	up
	GSG1	0.764289	0.00761551	up
	RARRES2	0.636346	0.00762526	up
	JUND	0.706042	0.00770496	up
	BNC1	0.725996	0.00772182	up
	SBNO2	0.82609	0.0077986	up
	ANGPTL6	-0.645593	0.00784253	down
	ADGRV1	0.839809	0.00789894	up
	SLC24A1	-0.699861	0.00791317	down
	FAM9C	0.735112	0.00791653	up
	LRP4	0.723676	0.00794815	up
	LINC00944	0.558086	0.00799641	up
	GPR88	0.639578	0.00807382	up
	CHRD	0.655894	0.00808677	up
	EML2	0.570537	0.00809433	up
	HTR4	0.662328	0.00809602	up
	H2AC8	-0.71621	0.00814956	down
	EGFL6	0.539396	0.00819455	up
	HSD3B2	0.655567	0.00822975	up
	SSUH2	0.5654	0.00824378	up
	ULBP2	0.651229	0.00836523	up
	TRMT2A	0.628707	0.00846963	up
	PLA2G1B	0.759532	0.00857903	up
	INCENP	-0.623517	0.00860515	down
	SPINT3	0.522936	0.00861524	up
	SPIN2A	0.596692	0.00871661	up
	CBX5	-0.508869	0.0087628	down
	DPP4	-0.689241	0.00878394	down
	VIL1	0.731051	0.00884356	up
	ATXN2L	0.588046	0.00885114	up
	TMEM158	0.691523	0.00891601	up
	MANEA	-0.560928	0.00907003	down
	FSD2	-0.71618	0.00907799	down
	NXPH1	-0.790801	0.00907844	down
	ATP6V0A4	0.697714	0.00926118	up
	LAMA1	0.62422	0.00935966	up
	TRIM3	0.734452	0.00947862	up
	TRABD	0.55841	0.00950256	up
	SLC6A19	0.530241	0.00955435	up
	RGS6	0.586917	0.00960825	up
	ZNF667	0.740521	0.00963956	up
	RGN	0.64813	0.0096779	up
	ZC3H7B	0.516749	0.00976578	up
	GLI2	0.593733	0.00977208	up
	ZNF765	0.757593	0.00980357	up
	SYT2	0.668028	0.00983985	up
	ARHGEF12	0.612827	0.00985184	up
	RRAD	0.822064	0.00991753	up
	TTR	0.561314	0.00995566	up
	FAM106A	0.525597	0.00998868	up
	SLC24A2	0.56928	0.0101516	up
	COL5A1	0.594314	0.0101887	up
	OR7C1	0.65691	0.0102528	up
	SLC48A1	0.614202	0.0103374	up
	PCDH8	0.880478	0.0103487	up
	HOXA2	0.779957	0.0103599	up
	GNRHR	0.823045	0.0103603	up
	ADRA2C	0.631631	0.0103661	up
	ROM1	0.509237	0.0103825	up
	AGRN	0.572799	0.0104035	up
	AIFM2	0.643871	0.0104813	up
	DHCR7	0.510238	0.0105416	up
	CDH9	0.714603	0.0105917	up
	TNNI3	0.556218	0.0107511	up
	CMBL	0.781651	0.0110433	up
	DDR2	0.542807	0.0110731	up
	C9	0.727467	0.0111323	up
	DEFB129	-0.742158	0.0111948	down
	EFCAB11	0.751123	0.0113397	up
	ZCWPW1	0.627004	0.011379	up
	ADSS1	0.604243	0.0115065	up
	HIVEP3	0.596476	0.0115076	up
	KCND2	0.879354	0.0115349	up
	TCP11L1	-0.671645	0.0115757	down
	CDH18	0.634119	0.0116053	up
	BPIFB4	0.620631	0.0116239	up
	ACTL6B	0.514234	0.0116307	up
	ZNF407	0.627466	0.0117046	up
	MMACHC	-0.622347	0.0117138	down
	MYCBPAP	0.568179	0.0117492	up
	MYOM2	1.03674	0.0117818	up
	DCX	0.545267	0.0118236	up
	HRH2	0.642667	0.0118575	up
	HHIP-AS1	-0.587486	0.0118643	down
	ZMYND8	0.663306	0.0119171	up
	GNAL	0.650144	0.0119982	up
	INTS7	-0.556508	0.012072	down
	KCNF1	0.598691	0.0121105	up
	TULP1	0.602571	0.0121304	up
	DEFA5	0.577313	0.0121405	up
	ARHGEF38	0.57032	0.0121489	up
	ANKRD2	0.667401	0.0123338	up
	KRT27	-0.703697	0.0124447	down
	TIAM1	-0.657625	0.0124786	down
	ADAM18	0.529983	0.0124828	up
	BDKRB1	0.611365	0.0126045	up
	IL17A	0.690943	0.0126181	up
	RPA4	0.746986	0.0126325	up
	CHRNA3	0.607763	0.0126371	up
	SLC36A4	0.582471	0.0126581	up
	BCO1	0.783364	0.0127477	up
	PURG	0.631951	0.0127945	up
	MKRN3	0.642819	0.0129718	up
	SLC44A4	0.673351	0.0129887	up
	OR52A1	0.657435	0.0130468	up
	RSPH4A	-0.718485	0.0131399	down
	TROAP	0.512126	0.0131731	up
	FER1L4	0.584746	0.01327	up
	COMP	0.513566	0.0132844	up
	MYO7B	0.834018	0.0133192	up
	IL18	-0.623447	0.013323	down
	RABEP2	0.542837	0.0134263	up
	ARHGAP42	-0.662163	0.0134446	down
	GUCY2D	0.579195	0.0135122	up
	ALDH7A1	0.554576	0.0135374	up
	CCL18	0.608145	0.0135942	up
	TGFB2	0.729992	0.0136642	up
	CAV1	0.689677	0.013802	up
	HLA-DQB1	1.55551	0.0138721	up
	VDR	0.551299	0.0140508	up
	LRRC29	0.523306	0.0141168	up
	ECE2	0.52275	0.0141718	up
	RNF185-AS1	0.570546	0.014182	up
	SPOCK3	0.734831	0.0141941	up
	KLHL4	0.699066	0.0141943	up
	DDIT4L	-0.600726	0.0142158	down
	AMPD1	0.6207	0.0142168	up
	SLC22A7	0.586512	0.0143029	up
	FGF14	0.59916	0.0143072	up
	PRKAR1B	0.506002	0.0143349	up
	CPS1	0.531832	0.0143942	up
	ANGPTL7	0.62703	0.0145615	up
	IGF1	0.710687	0.0146593	up
	PEX16	0.514476	0.0146858	up
	ZNF837	0.627094	0.0147158	up
	LOC101927550	0.602335	0.0147929	up
	PCNX2	0.578744	0.0152138	up
	EPB41L4A-DT	0.599769	0.0153479	up
	USP46	-0.518457	0.0153604	down
	CST4	0.504058	0.0154018	up
	STXBP1	0.510022	0.0154297	up
	ADGRL4	0.828187	0.015526	up
	MDM4	-0.688903	0.0156012	down
	LINC00319	0.670988	0.0157224	up
	CCDC54	-0.636114	0.0157336	down
	CBLIF	0.634589	0.015798	up
	PET117	-0.662323	0.0158181	down
	CYS1	-0.645835	0.0158448	down
	AMACR	0.763358	0.0158527	up
	CA14	0.613369	0.0158891	up
	KCNQ4	0.600998	0.0160736	up
	H2BC15	0.590757	0.0161275	up
	GULP1	0.570436	0.0161825	up
	LOC100996756	0.679663	0.0162026	up
	ALK	0.546516	0.0162095	up
	PRSS2	0.619525	0.016257	up
	ACOXL	0.528043	0.0165127	up
	ANO2	0.64742	0.0165228	up
	RIMS1	0.65345	0.0167028	up
	OPRPN	0.540125	0.0169038	up
	HSPB7	0.536063	0.0170191	up
	NGB	0.585048	0.0170335	up
	MAGEA1	0.680063	0.017067	up
	CACNA2D1	0.542212	0.0171112	up
	ADRA2B	0.584975	0.0172193	up
	MAP4K2	0.600106	0.0172687	up
	SCG3	0.700333	0.0173752	up
	PRR3	-0.520491	0.0173913	down
	PLEKHA2	-0.566448	0.0174152	down
	COL1A2	0.60944	0.017488	up
	CLIC2	-0.561615	0.0177853	down
	NRP2	0.502549	0.0180285	up
	DMWD	0.60943	0.018093	up
	SYBU	0.560192	0.0180938	up
	UPB1	0.500413	0.0181044	up
	CYP2C19	0.59179	0.0181289	up
	LIPE	0.50391	0.0181366	up
	ITGB4	0.688372	0.0181917	up
	NDUFAF5	0.551298	0.0182532	up
	FOLH1	0.523519	0.018266	up
	SIM2	0.63502	0.0182903	up
	EML1	0.838172	0.0185192	up
	CTF1	0.535457	0.0185466	up
	CRISP1	0.544992	0.0185613	up
	SHARPIN	0.548685	0.0186636	up
	IL11	0.657045	0.0186786	up
	ZMIZ2	0.629105	0.0189181	up
	CCHCR1	0.500905	0.0189542	up
	SYNGR3	0.552672	0.0189867	up
	LURAP1L	-0.606072	0.0191433	down
	SERPINB3	0.532806	0.0192486	up
	CHSY3	-0.57986	0.0193861	down
	POU4F3	0.682724	0.0194574	up
	TRPC6	0.680379	0.0195005	up
	PPFIA3	0.624087	0.0195651	up
	MPPED1	0.500312	0.0198597	up
	P2RX3	0.575744	0.019867	up
	SNHG18	-0.658812	0.0199847	down
	ZFR2	0.550673	0.020292	up
	PCOLCE2	-0.673145	0.0202999	down
	DNM1	0.623975	0.0203049	up
	RPL23AP53	0.52858	0.0203195	up
	TNFSF15	0.520121	0.0203802	up
	CYLC1	-0.609503	0.0204722	down
	PATJ	0.554096	0.0206035	up
	IL1R1	-0.501642	0.0207181	down
	LOC100268168	-0.580164	0.0207182	down
	CAMK2B	0.681079	0.02094	up
	C15orf65	0.623007	0.021003	up
	MEDAG	-0.605517	0.0210823	down
	LGALS2	-0.701203	0.0211203	down
	DLL1	0.674839	0.0211532	up
	EYA4	0.720342	0.0212365	up
	KHDRBS2	0.58642	0.0212486	up
	RAPH1	0.633401	0.0213811	up
	NIN	0.649022	0.0215384	up
	ADGRA2	0.549551	0.021593	up
	ROBO3	0.505252	0.0218656	up
	ERBB4	0.569007	0.0219772	up
	CPLX3	0.536697	0.0220776	up
	SYT17	0.530013	0.0222827	up
	SDCBP2-AS1	0.564708	0.0223979	up
	AGXT	0.683637	0.0224038	up
	CHEK1	0.542265	0.0225228	up
	NR2E1	0.522905	0.0227056	up
	EFNB2	0.658308	0.0227396	up
	IFNA4	0.528466	0.0229903	up
	CDHR1	0.562774	0.0230658	up
	TMEM225	0.514932	0.0236705	up
	DBNDD1	0.548217	0.023721	up
	MYH7	0.561839	0.0238302	up
	TNN	0.525805	0.0239311	up
	CNTNAP3P2	0.563646	0.0239316	up
	AFDN-DT	0.721252	0.0240132	up
	CARMIL3	0.602418	0.0240475	up
	PRSS50	0.546427	0.0240503	up
	HOXB9	-0.645648	0.0241143	down
	FCRL4	0.630317	0.0242929	up
	NKX2-8	0.514746	0.0244798	up
	SYNDIG1	0.541686	0.0245081	up
	DPYS	0.674773	0.0245654	up
	SOGA1	0.540299	0.0246017	up
	CCR8	0.51753	0.0246702	up
	TEDC1	0.524756	0.0248009	up
	MASP1	0.580675	0.0248862	up
	PMEPA1	0.555862	0.024931	up
	CNTN1	0.689593	0.02499	up
	MS4A12	0.580167	0.0256059	up
	BRINP1	0.514587	0.0256429	up
	LOC100130950	0.563542	0.0257231	up
	LPAR1	-0.502124	0.0258929	down
	CCL16	0.612843	0.0260516	up
	FRMPD1	0.606633	0.0261357	up
	PHLPP1	0.613966	0.0261712	up
	PAX8-AS1	-0.702264	0.026313	down
	EIF2S3	-0.532396	0.0263741	down
	HTN3	0.563662	0.0263761	up
	PRKD1	0.562917	0.0264033	up
	TNK2	0.504861	0.0264297	up
	AASS	0.534248	0.0267052	up
	TRIM31	0.57941	0.0267685	up
	CLSTN2-AS1	-0.533332	0.027051	down
	NPHS1	0.511663	0.0271292	up
	FBXO30-DT	-0.609721	0.027277	down
	RELN	0.611938	0.0272896	up
	ADGRG6	0.652303	0.0274174	up
	NEK1	-0.611332	0.027611	down
	CYP4F12	0.573623	0.0277539	up
	LINC01874	0.57687	0.0281242	up
	CFI	0.507425	0.0281556	up
	OR7E24	0.549925	0.0282008	up
	AKR7A3	0.539332	0.0283652	up
	THEG5	-0.575292	0.02854	down
	LINC00964	0.633948	0.028646	up
	WNK4	0.521211	0.0286504	up
	SORCS3	0.509265	0.0287878	up
	NKAIN2	0.654649	0.0287914	up
	CYP4F2	0.526436	0.0288599	up
	DMRT2	-0.587501	0.0289668	down
	ST6GALNAC6	0.526474	0.0294707	up
	NLGN3	0.531947	0.0297914	up
	PTH2R	0.670016	0.029895	up
	NUTM2B	0.521078	0.030126	up
	OXT	0.517657	0.0303982	up
	MST1L	0.751014	0.0305765	up
	CEP55	-0.519616	0.0306453	down
	TPSAB1	0.567764	0.0306708	up
	GPR1	0.696056	0.0309037	up
	CNPY4	0.572833	0.030952	up
	CAPZA3	0.630094	0.031389	up
	NBAT1	0.523361	0.0317368	up
	EN2	0.528245	0.0318261	up
	GAS8-AS1	0.519348	0.0320673	up
	DSEL	0.681938	0.0320679	up
	SRGAP1	-0.52143	0.0320994	down
	EEF1A2	0.598475	0.0321629	up
	MED18	-0.638114	0.0323613	down
	GALNT14	0.532302	0.032683	up
	DNAAF1	0.508046	0.0328009	up
	CADPS	0.589122	0.0329152	up
	AGMAT	0.541819	0.0329889	up
	CHRM5	0.569878	0.0330866	up
	GPR3	0.597748	0.0331768	up
	LOC100130744	0.589428	0.0332544	up
	CAPNS2	0.50488	0.0333115	up
	BCL2L10	0.571575	0.0333803	up
	LINC00597	0.668502	0.0334529	up
	APOF	0.641515	0.033604	up
	B3GALT2	-0.708987	0.0336496	down
	GPC5	0.586378	0.0337001	up
	GPIHBP1	0.548906	0.0337543	up
	GRID1	-0.589045	0.033813	down
	ACKR4	0.646989	0.0340945	up
	TCEAL7	0.742411	0.0341339	up
	FLT1	0.645515	0.0342743	up
	SNAI1	0.583366	0.0343901	up
	LRP1B	-0.66498	0.034656	down
	UTS2	0.729654	0.0348105	up
	XCR1	0.548098	0.0349633	up
	SCUBE2	0.623295	0.0351611	up
	LOC101926892	-0.525192	0.0352377	down
	DEFB132	-0.574951	0.0352618	down
	INPP5B	-0.612247	0.0354539	down
	HSD17B1	0.627396	0.0357288	up
	CLEC12A	0.721627	0.0359148	up
	H1-5	0.528954	0.0361556	up
	VSNL1	0.561955	0.0361707	up
	AP3B2	0.531465	0.0363296	up
	CDKN1C	0.512436	0.0363547	up
	SEMA5A	0.575309	0.036929	up
	ADD3-AS1	0.625111	0.0371567	up
	PNLIPRP1	0.555589	0.0373639	up
	UBE4B	-0.551136	0.0377335	down
	IYD	-0.6514	0.0377815	down
	PLCB1	-0.530312	0.0379947	down
	PRPS1L1	0.557729	0.0384281	up
	CDH19	0.643213	0.0386198	up
	LDB2	0.626639	0.0388254	up
	SIM1	0.56412	0.0389045	up
	APOH	-0.561359	0.0391685	down
	CYP1A1	0.613369	0.0392933	up
	CNGB3	0.504287	0.0393638	up
	LINC02249	0.569156	0.0393962	up
	APOB	-0.554038	0.0394699	down
	NBR2	0.515515	0.0395272	up
	TRAF4	0.540264	0.039597	up
	CCDC113	-0.641492	0.0396241	down
	PLA2G2F	0.50264	0.0397193	up
	PRSS37	0.526413	0.039947	up
	SMAD1	0.570133	0.0401406	up
	SCN11A	0.547407	0.0402065	up
	SNX16	-0.523708	0.0402482	down
	HRG	0.555233	0.0405531	up
	GRB14	-0.612078	0.040571	down
	RDH16	0.585311	0.040755	up
	NME8	-0.639179	0.0408924	down
	C12orf60	0.577188	0.0414864	up
	DNAAF3	0.512516	0.0415833	up
	TIMP4	0.524835	0.0416187	up
	PCDHB2	-0.616017	0.0418666	down
	WIPF3	-0.563448	0.0420531	down
	CH25H	0.559417	0.0420904	up
	HPSE2	0.561991	0.0421384	up
	TMEM238	-0.56343	0.0421573	down
	RNF207	0.530087	0.0422783	up
	ARHGEF26	0.641213	0.0422998	up
	BMERB1	0.560835	0.0423408	up
	SH3PXD2A	0.555554	0.0424191	up
	FKBP5	-0.604701	0.0425485	down
	GPR137	0.547784	0.0427263	up
	OTOP2	0.511511	0.0427434	up
	SLC35G2	0.532473	0.0428229	up
	IQCF4P	0.641439	0.0429396	up
	TBC1D16	0.542049	0.0429984	up
	ZNF649	0.55178	0.0430214	up
	APOE	0.533417	0.0431406	up
	LDB3	0.695388	0.0431975	up
	TMC7	0.516391	0.0435163	up
	GC	0.545631	0.0436633	up
	HAPLN1	0.552323	0.0437223	up
	TSBP1	0.569814	0.0438655	up
	RAB38	-0.567138	0.0441271	down
	TFDP3	0.507423	0.044367	up
	IL20	-0.519247	0.0446143	down
	SLC16A9	-0.504789	0.0446379	down
	F10	0.54286	0.0447873	up
	NT5DC2	0.565523	0.0449142	up
	PRG4	0.603147	0.0450246	up
	HOXD1	0.551422	0.0453111	up
	LINC00474	0.58612	0.0453141	up
	DPYSL3	0.511402	0.0455048	up
	ASCL3	0.607749	0.0458803	up
	PNMA2	0.519075	0.0462647	up
	TSHR	0.504008	0.0463402	up
	PTGER4P2-CDK2AP2P2	0.519643	0.046853	up
	TLL1	0.621363	0.0471036	up
	SLC26A8	0.517263	0.0475677	up
	MPL	-0.599804	0.0476947	down
	TRIM6	-0.588527	0.0480349	down
	FNIP1	0.564951	0.0480712	up
	LRRC34	-0.564385	0.0481802	down
	TUBB4A	0.512713	0.048221	up
	APOA1	0.516148	0.0485366	up
	ALPL	0.514864	0.0490999	up
	SCNN1G	0.5037	0.0491089	up
	FLYWCH1	0.52577	0.0491856	up
	ELOVL4	-0.572701	0.049789	down
	PDE4DIPP2	-0.561846	0.0498322	down

## Sheet: tableS5
	Supplementary Table 5: Gene set enrichment analysis (GSEA) analysis between groups exhibiting high and low levels of PRRC2A mRNA.
	ID	setSize	enrichmentScore	NES	pvalue	p.adjust	qvalues
	ACETYLCHOLINE_NEUROTRANSMITTER_RELEASE_CYCLE	17	0.799427	2.09679	0.00133333	0.0428952	0.0366721
	NOREPINEPHRINE_NEUROTRANSMITTER_RELEASE_CYCLE	18	0.769006	2.03982	0.00132802	0.0428952	0.0366721
	SEROTONIN_NEUROTRANSMITTER_RELEASE_CYCLE	18	0.767978	2.03709	0.00132802	0.0428952	0.0366721
	CALCIUM_SIGNALING_PATHWAY	171	0.48953	1.80046	0.00102775	0.0413649	0.0353639
	NEUROACTIVE_LIGAND_RECEPTOR_INTERACTION	257	0.467188	1.75851	0.00101112	0.0413649	0.0353639
	NEUROTRANSMITTER_RELEASE_CYCLE	50	0.537188	1.75124	0.00114025	0.0413649	0.0353639
	INFLAMMATORY_RESPONSE_FIMA_UP	442	0.391809	1.50492	0.001002	0.0413649	0.0353639
	PI3KAKT_SIGNALING_PATHWAY	325	0.391124	1.49282	0.001001	0.0413649	0.0353639
	CYTOKINE_CYTOKINE_RECEPTOR_INTERACTION	244	0.37686	1.41314	0.00101317	0.0413649	0.0353639
	NAIVE_BCELL_VS_PLASMA_CELL_DN	192	0.438292	1.63741	0.00102249	0.0245897	0.0197689
	NKCELL_VS_TH2_UP	190	0.435975	1.62882	0.00102041	0.0245897	0.0197689
	EFFECTOR_MEMORY_VS_NAIVE_CD8_TCELL_UP	187	0.425733	1.59182	0.00102145	0.0245897	0.0197689
	EFF_MEMORY_CD4_TCELL_VS_TH2_UP	191	0.401201	1.50038	0.00102041	0.0245897	0.0197689
	TREG_VS_TEFF_DN	188	0.398714	1.49123	0.00101937	0.0245897	0.0197689
